# Supplementary material for: In Silico Structural Prediction for the Generation of Novel Performant Midi-Dystrophins Based on Intein-Mediated Dual AAV Approach
Source: Int J Mol Sci. 2024 Sep 27;25(19):10444. doi: 10.3390/ijms251910444 (PMC11476470; doi:10.3390/ijms251910444)
Supplement: Supplementary file 1 [file ijms-25-10444-s001.zip]

Archive with 1 entries (1 files):
- ijms-3218241-supplementary.pdf
